# Supplementary material for: The Major Stilbene Compound Accumulated in the Roots of a Resistant Variety of Phoenix dactylifera L. Activates Proteasome for a Path in Anti-Aging Strategy
Source: Cells. 2022 Dec 23;12(1):71. doi: 10.3390/cells12010071 (PMC9818208; doi:10.3390/cells12010071)
Supplement: Supplementary file 1 [file cells-12-00071-s001.zip]

Archive with 1 entries (1 files):
- cells-2028840-supplementary.pdf
